# Supplementary material for: Spatial Optimization to Improve COVID-19 Vaccine Allocation
Source: Vaccines (Basel). 2022 Dec 28;11(1):64. doi: 10.3390/vaccines11010064 (PMC9866695; doi:10.3390/vaccines11010064)
Supplement: Supplementary file 1 [file vaccines-11-00064-s001.zip]

Archive with 1 entries (1 files):
- vaccines-2059726-supplementary.pdf
